# Supplementary material for: 18FDG PET Assessment of Therapeutic Response in Patients with Advanced or Metastatic Melanoma Treated with First-Line Immune Checkpoint Inhibitors
Source: Cancers (Basel). 2022 Jun 29;14(13):3190. doi: 10.3390/cancers14133190 (PMC9264956; doi:10.3390/cancers14133190)
Supplement: Supplementary file 1 [file cancers-14-03190-s001.zip]

Archive with 3 entries (3 files):
- cancers-1773131-supplementary figures.pdf
- Table S1.xlsx
- Table S2.xlsx
